# Supplementary material for: Real life evaluation of the multi-organ effects of Lumacaftor/Ivacaftor on F508del homozygous cystic fibrosis patients
Source: BMC Pharmacol Toxicol. 2022 Oct 20;23:80. doi: 10.1186/s40360-022-00624-z (PMC9585743; doi:10.1186/s40360-022-00624-z)
Supplement: Supplementary file 1 — Additional file 1: Supplementary Table 1. Changes in nutritional status (BMI and Albumin) from Baseline by visit. Supplementary Table 2. Parameters of pulmonary exacerbations one year before and after LUM-IVA treatment. [file 40360_2022_624_MOESM1_ESM.xlsx]

## Sheet: Supplementary Table 1
	3 months	6 months	9 months	12 months
	after start	after start	after start	after start
	N=12	N=11	N=11	N=12
Change in BMI, Mean (SD)	0.3(±0.9)	0.3(±0.9)	0.3(±0.5)	0.2(±0.5)
p-value	0.354	0.531	0.251	0.252
Relative Change in BMI (SD)	1.8(±4.4)	1.3(±4.5)	1.3(±2.3)	1.1(±2.5)
p-value	0.117	0.531	0.251	0.312
Change in Albumin, Mean (SD)	0.2(±0.7)	0.3(±0.3)	0.3(±0.4)	0.2(±0.5)
p-value	0.168	0.013	0.032	0.097
Relative Change in Albumin (SD)	4.1(±15.1)	7.4(±7.4)	6.5(±8.9)	6(±10.6)
p-value	0.147	0.017	0.024	0.097
Supplementary table 1: Changes in nutritional status (BMI and Albumin) from Baseline by visit

## Sheet: Supplementary Table 2
	Before LUM/IVA	During LUM/IVA	P-value*
Exacerbation number	30	28
Oral antibiotics events(percent)	13(43.3%)	20(71.4%)
Intravenous antibiotics events(percent)	17(56.7%)	8(28.6%)	0.039
Hospitalization-events (percent)	16(53.3%)	12(42.9%)	0.429
Mean days of hospitalization, per PEx number (SD)	5.4(±6.1)	4.8(±6.3)	0.703
Hemoptysis number of episodes (percent)	4(13.3%)	1(3.6%)	0.222
Mean time to next PEx in days (SD)	123(±80.8)	120.8(±105)	0.911
* P- value for non parametric variables by Wilcoxon Signed-Rank test
Supplementary table 2: Parameters of pulmonary exacerbations one year before and after LUM-IVA treatment
